# Supplementary material for: Ecological and life history traits are associated with Ross River virus infection among sylvatic mammals in Australia
Source: BMC Ecol. 2019 Jan 15;19:2. doi: 10.1186/s12898-019-0220-5 (PMC6334474; doi:10.1186/s12898-019-0220-5)
Supplement: Supplementary file 2 — Additional file 2. Mammalian species tested for RRV infection history. [file 12898_2019_220_MOESM2_ESM.txt]

Host classification:
positive = 0: non-host
positive = 1: host

Endemic species

              MSW05_Binomial positive     MSW05_Order
1          Antechinus bellus        0  Dasyuromorphia
2        Antechinus stuartii        0  Dasyuromorphia
3      Antechinus swainsonii        0  Dasyuromorphia
4      Bettongia penicillata        0   Diprotodontia
5     Conilurus penicillatus        0        Rodentia
6        Dasyurus hallucatus        0  Dasyuromorphia
7      Hydromys chrysogaster        1        Rodentia
8          Isoodon macrourus        1 Peramelemorphia
9           Isoodon obesulus        1 Peramelemorphia
10     Lasiorhinus latifrons        0   Diprotodontia
11           Macropus agilis        1   Diprotodontia
12         Macropus dorsalis        1   Diprotodontia
13          Macropus eugenii        1   Diprotodontia
14      Macropus fuliginosus        1   Diprotodontia
15        Macropus giganteus        1   Diprotodontia
16            Macropus parma        0   Diprotodontia
17           Macropus parryi        1   Diprotodontia
18         Macropus robustus        1   Diprotodontia
19      Macropus rufogriseus        1   Diprotodontia
20            Macropus rufus        1   Diprotodontia
21          Macrotis lagotis        0 Peramelemorphia
22           Melomys burtoni        0        Rodentia
23      Mesembriomys gouldii        1        Rodentia
24     Onychogalea unguifera        1   Diprotodontia
25          Perameles nasuta        1 Peramelemorphia
26    Phascolarctos cinereus        0   Diprotodontia
27          Pseudomys fumeus        0        Rodentia
28 Pseudomys novaehollandiae        1        Rodentia
29           Pteropus alecto        1      Chiroptera
30    Pteropus poliocephalus        1      Chiroptera
31       Pteropus scapulatus        0      Chiroptera
32           Rattus fuscipes        0        Rodentia
33          Rattus lutreolus        0        Rodentia
34           Rattus sordidus        1        Rodentia
35      Sminthopsis leucopus        0  Dasyuromorphia
36    Tachyglossus aculeatus        0     Monotremata
37          Thylogale thetis        0   Diprotodontia
38     Trichosurus vulpecula        1   Diprotodontia
39          Wallabia bicolor        1   Diprotodontia

Introduced species

40             Rattus rattus	    0        Rodentia
41         Rattus norvegicus        1        Rodentia
42              Mus musculus        0        Rodentia
43     Oryctolagus cuniculus        1      Lagomorpha
44                Sus scrofa        1    Artiodactyla
45    Canis lupus familiaris        1       Carnivora
46    Felis silvestris catus        1       Carnivora
